# Supplementary material for: Self-Assembled Nanocomposite DOX/TPOR4@CB[7]4 for Enhanced Synergistic Photodynamic Therapy and Chemotherapy in Neuroblastoma
Source: Pharmaceutics. 2024 Jun 18;16(6):822. doi: 10.3390/pharmaceutics16060822 (PMC11207937; doi:10.3390/pharmaceutics16060822)
Supplement: Supplementary file 1 [file pharmaceutics-16-00822-s001.zip]

Archive with 1 entries (1 files):
- pharmaceutics-3050525-supplementary.pdf
